# Supplementary material for: Profiles of Smartphone Addiction Risk Among Middle School Students: The Roles of Childhood Neglect and Materialism Using Latent Profile Analysis, Network Analysis, and Machine Learning
Source: Eur J Investig Health Psychol Educ. 2026 Apr 24;16(5):60. doi: 10.3390/ejihpe16050060 (PMC13206078; doi:10.3390/ejihpe16050060)
Supplement: Supplementary file 1 [file ejihpe-16-00060-s001.zip]

Archive with 1 entries (1 files):
- ejihpe-4217658-supplementary.pdf
